# Supplementary material for: Comparative outcomes of corticosteroids, neuromuscular blocking agents, and inhaled nitric oxide in ARDS: a systematic review and network meta-analysis
Source: Front Med (Lausanne). 2025 Feb 3;12:1507805. doi: 10.3389/fmed.2025.1507805 (PMC11831700; doi:10.3389/fmed.2025.1507805)
Supplement: Supplementary file 2 [file Data_Sheet_2.xlsx]

## Sheet: Sheet1
	study	id	t	n	mean	sd		study	id	t	r	n		study	id	t	r	n		study	id	t	r	n		study	id	t	r	n
	Jesús Villar 2020	1	1	139	12.3	9.9		Jiao Liu 2020	1	1	181	409		Jesús Villar 2020	1	1	29	139		Jesús Villar 2020	1	1	26	139		Jesús Villar 2020	1	1	33	139
	Jesús Villar 2020	1	2	138	7.5	9		Jiao Liu 2020	1	2	113	365		Jesús Villar 2020	1	2	43	138		Jesús Villar 2020	1	2	43	138		Jesús Villar 2020	1	2	35	138
	Steinberg KP 2006	2	3	89	11.2	9.4		Djillali Annane 2006	2	3	49	85		Djillali Annane 2006	2	3	53	85		Jiao Liu 2020	2	3	185	409		Steinberg KP 2006	2	3	20	89
	Steinberg KP 2006	2	4	91	6.8	8.5		Djillali Annane 2006	2	4	62	92		Djillali Annane 2006	2	4	67	92		Jiao Liu 2020	2	2	115	365		Steinberg KP 2006	2	4	30	91
	Djillali Annane 2006	3	3	85	5.7	8.6		G. Umberto Meduri 2018	3	1	14	89		G. Umberto Meduri 2018	3	3	31	89		Djillali Annane 2006	3	3	54	85		Bernard GR 1987	3	3	8	50
	Djillali Annane 2006	3	4	92	2.6	6.6		G. Umberto Meduri 2018	3	4	23	91		G. Umberto Meduri 2018	3	4	47	91		Djillali Annane 2006	3	4	67	92		Bernard GR 1987	3	4	5	49
	Surat Tongyoo 2016	4	5	98	12	9.7		Surat Tongyoo 2016	4	3	22	98		G. Umberto Meduri 2007	4	3	13	63		Hyun-Sung Lee 2005	4	3	1	12		G. Umberto Meduri 2018	4	3	25	89
	Surat Tongyoo 2016	4	4	99	9.7	10		Surat Tongyoo 2016	4	4	27	99		G. Umberto Meduri 2007	4	4	12	28		Hyun-Sung Lee 2005	4	2	7	8		G. Umberto Meduri 2018	4	4	43	91
Ventilator-free days at 28 days	G. Umberto Meduri 2007	5	3	63	16.5	10.1	28-day mortality	Bruno M. Tomazini 2020	5	5	85	151	ICU mortality	G. Umberto Meduri 1998	5	3	0	16	In-hospital mortality	G. Umberto Meduri 2007	5	3	15	63	New infection events	Bruno M. Tomazini 2020	5	1	33	151
	G. Umberto Meduri 2007	5	4	28	8.7	10.2		Bruno M. Tomazini 2020	5	2	91	148		G. Umberto Meduri 1998	5	4	5	8		G. Umberto Meduri 2007	5	4	12	28		Bruno M. Tomazini 2020	5	2	43	148
	Bruno M. Tomazini 2020	6	1	151	6.6	10		Varpula 2000	6	1	3	16		Marc Gainnier 2004	6	5	13	28		G. Umberto Meduri 1998	6	3	2	16		G. Umberto Meduri 1998	6	3	12	16
	Bruno M. Tomazini 2020	6	2	148	4	6.8		Varpula 2000	6	2	3	15		Marc Gainnier 2004	6	2	20	28		G. Umberto Meduri 1998	6	4	5	8		G. Umberto Meduri 1998	6	4	6	8
	Marc Moss 2019	7	6	501	9.6	10.4		Liu L 2012	7	3	2	12		Christophe Guervilly 2016	7	5	5	13		Bernard GR 1987	7	3	30	50		Djillali Annane 2006	7	5	12	85
	Marc Moss 2019	7	2	505	9.9	10.9		Liu L 2012	7	4	7	14		Christophe Guervilly 2016	7	2	3	11		Bernard GR 1987	7	4	31	49		Djillali Annane 2006	7	4	12	92
	Marc Gainnier 2004	8	6	28	3.7	7.2		Marc Moss 2019	8	6	184	501		Forel 2006	8	5	5	18		Brun-Buisson 2011	8	3	28	83		G. Umberto Meduri 2007	8	3	27	63
	Marc Gainnier 2004	8	2	28	1.7	5.3		Marc Moss 2019	8	2	187	505		Forel 2006	8	2	10	18		Brun-Buisson 2011	8	2	21	125		G. Umberto Meduri 2007	8	4	17	28
	Christophe Guervilly 2016	9	6	13	8.46	7.44		Marc Gainnier 2004	9	6	10	28		Laurent Papazian 2010	9	5	52	177		Marc Moss 2019	9	5	213	501		Varpula 2000	9	3	9	16
	Christophe Guervilly 2016	9	2	11	8.67	6.74		Marc Gainnier 2004	9	2	17	28		Laurent Papazian 2010	9	4	63	162		Marc Moss 2019	9	2	216	505		Varpula 2000	9	2	5	15
	Laurent Papazian 2010	10	6	177	10.6	9.7		Laurent Papazian 2010	10	6	42	177		Herwig Gerlach 2003	10	6	3	20		Marc Gainnier 2004	10	5	14	28		Brun-Buisson 2011	10	5	38	83
	Laurent Papazian 2010	10	4	162	8.5	9.4		Laurent Papazian 2010	10	4	54	162		Herwig Gerlach 2003	10	2	4	20		Marc Gainnier 2004	10	2	21	28		Brun-Buisson 2011	10	2	44	125
	Dellinger, R. Phillip 1998	11	7	34	9	9.2		Forel 2006	11	6	5	18								Laurent Papazian 2010	11	5	57	177		Liu L 2012	11	5	2	12
	Dellinger, R. Phillip 1998	11	4	54	7.2	9.6		Forel 2006	11	2	10	18								Laurent Papazian 2010	11	4	67	162		Liu L 2012	11	4	1	14
	Robert W. Taylor 2004	12	7	192	10.7	9.7		Lyu 2014	12	7	9	48								Forel 2006	12	5	5	18		Lundin S 1999	12	6	7	93
	Robert W. Taylor 2004	12	4	193	10.6	9.8		Lyu 2014	12	2	18	48								Forel 2006	12	2	10	18		Lundin S 1999	12	2	3	87
								Dellinger, R. Phillip 1998	13	8	8	34								Herwig Gerlach 2003	13	6	3	20		Robert W. Taylor 2004	13	6	66	192
								Dellinger, R. Phillip 1998	13	4	17	54								Herwig Gerlach 2003	13	2	4	20		Robert W. Taylor 2004	13	4	41	193
								Lundin S 1999	14	8	41	93								Lundin S 1999	14	6	48	93
								Lundin S 1999	14	2	35	87								Lundin S 1999	14	2	38	87
								Robert W. Taylor 2004	15	8	39	193
								Robert W. Taylor 2004	15	4	44	192
								ERIC TRONCY 1998	16	8	9	15
								ERIC TRONCY 1998	16	2	8	15
								B H Cuthbertson 2000	17	8	8	15
								B H Cuthbertson 2000	17	2	7	15
